# Supplementary material for: Food Safety Management in Primary Schools for Ethnic Groups in Northern Thailand: A PDCA-Based Evaluation
Source: Int J Environ Res Public Health. 2025 Sep 16;22(9):1438. doi: 10.3390/ijerph22091438 (PMC12469511; doi:10.3390/ijerph22091438)
Supplement: Supplementary file 1 [file ijerph-22-01438-s001.zip]

Archive with 1 entries (1 files):
- ijerph-3798479-supplementary.pdf
